# Supplementary material for: Genetic Diversity and Structure of Persian Walnut (Juglans regia L.) in Pakistan: Implications for Conservation
Source: Plants (Basel). 2022 Jun 22;11(13):1652. doi: 10.3390/plants11131652 (PMC9269025; doi:10.3390/plants11131652)
Supplement: Supplementary file 1 [file plants-11-01652-s001.zip]

Archive with 5 entries (5 files):
- plants-1677739-supplementary figures.pdf
- Table S1.xlsx
- Table S2.xlsx
- Table S3.xlsx
- Table S4.xlsx
