# Supplementary material for: Genetic Diversity and Structure of Persian Walnut (Juglans regia L.) in Pakistan: Implications for Conservation
Source: Plants (Basel). 2022 Jun 22;11(13):1652. doi: 10.3390/plants11131652 (PMC9269025; doi:10.3390/plants11131652)
Supplement: Supplementary file 1 [file plants-11-01652-s001.zip › Table S1.xlsx]

## Sheet: Sheet1
Locus	Primer pair sequence (5'-3')	Repeat motif	Size range (bp)	TA (℃)*	Reference	Dye	Multiplexing information*
Jug_new06	F:AAAGTTGCTCCTCAGCTTGG	(ATC)7	266-293	56	Xu et al. 2020	FAM	M 4
	R:TAATTAGCAATGAACAGATGGTGG
Jug_new18	F:TGACGAGGTTTACCAGATGGG	(GAA)5	90-105	58	Xu et al. 2020	TAMRA	M 2
	R:CGTTCTTCTTTCAGAGTGCTGTT
Jug_new21	F:TCAACATTGGCGAGGTGACA	(TTA)7	128-155	55	Xu et al. 2020	TAMRA	M 1
	R:AGGCAAGTCTACTTCTTTCCCT
Jug_new28	F:CCCTGCATGCAATCAATCACA	(AGT)5	96-111	55	Xu et al. 2020	TAMRA	M 4
	R:ATGGGACGAGTGATGGACTC
Jug_new38	F:CATACATATGTGGGTGGCCT	(GAA)6	349-367	56.8	Xu et al. 2020	TAMRA	M 2
	R:TCCTCCTCTCTCTTCCCTTT
Jug_new45	F:TTCGACCGCGTTTCCAGTTA	(TTC)7	116-131	56	Xu et al. 2020	FAM	M 1
	R:CCAGACTCACGGTCAGTTCC
Jug_new111	F:ACCAGCAGTTCCATGTACGG	(GAG)9	111-132	57	Xu et al. 2020	HEX	M 2
	R:GCTCATGCCATTATCTGCTTCG
Jug_new112	F:CGGCATTACAGTCGGCAGTA	(GAA)10	93-120	57	Xu et al. 2020	TAMRA	M 3
	R:ACAATTCCCGTGCTGCATCT
Jug_new168	F:ATCTCCGTGACTCCGCTCCT	(TTG)5	352-377	60	Xu et al. 2020	TAMRA	M 3
	R:ACCCGCCACCATCTTCATCTACCAA
Jug_new181	F:CACATCGAGTGTTTCAAGTGACA	(TGC)6	134-149	57	Xu et al. 2020	FAM	M 4
	R:TGCACATGAGGAATTAACTGCTT
Jug_new196	F:TCTTGTCAGCATACTAAGCTTGTT	(TTCT)5	129-158	56	Xu et al. 2020	HEX	M 5
	R:ACTAACTGCATATAGGATCAACCA
Jug_new198	F:CAACTCTGTGATTGCATGGG	(AAAG)8	383-411	57	Xu et al. 2020	HEX	M 5
	R:GGTAACTCTCATCGCTAGGG
CUJRD102	F-GACAGCAGCCTTATTTTGTAAC	(GAG)8	169-184	53	Topçu et al. 2015	HEX	M 4
	R-TTCGTCCTCTTCTTCTTCAAC
CUJRD462	F-TGCTCATTTTCATCCACTATC	(GAA)8	250-268	55	Topçu et al. 2015	HEX	M 2
	R-ACTTCCTCTCCTTCCTCTTTC
JM5446	F-ATGCATGCAGCTCCTACCTC	(CTAG)5	221-249	56	Hu et al. 2016	HEX	M 3
	R-GGACGTGTCCTGGGTTTTCA
JS172	L:AAAGGGTGAAGGAAGAAATTAGGAT	(AAGAG)5	316-332	57	Xu et al. 2020	HEX	M 5
	R:CCAAATTAAGCCAAACATGGTTGC
Liu002	F:AGCTCCTCAAGCAAGGCTTA	(GAT)13	127-145	60	Zhang et al. 2013	FAM	M 3
	R:GTGCATGGAACCACACTCAG
Liu023	F:TATTCACCCGGAGGTTTCAG	(GAT)10	235-250	61	Zhang et al. 2013	FAM	M 3
	R:CCGAAGCCAGTCGAGTTATC
Liu031	F:GGAAAGGGATTTGAGGAGAGAT	(TTC)8	297-303	60	Huan et al. 2013	TAMRA	M 5
	R:GAAGAGGAGGAAGAAGAGGAGG
Liu050	F:GAACAAATAGACCAGGCACG	(TCC)7	215-236	56	Qi et al. 2009	TAMRA	M 1
	R:TAACGACAACCGATGAAACC
J06	F:GTTGGGCTGCCAGAGATTCT	(TTC)7	141-168	56	Wambulwa et al.2021	HEX	M 3
	R:ACGCTTCATTGGTAAACGAACG
J11	F:ATACGGATCTGATGGCATGG	(GAC)6	235-268	56.7	Wambulwa et al.2021	HEX	M 1
	R:AGACAGCAATATCCACCCTT
J16	F:TGTTCTACCATTGCTCCGAA	(TCA)6	348-381	57	Wambulwa et al.2021	FAM	M 4
	R:ACACCTAGTTAGGAGCTGGA
J28	F:GTCGCAAGCTCAGCAAATAA	(AAAG)8	194-214	57	Wambulwa et al.2021	HEX	M 2
	R:TGTATGTATGGGAGGGGGAT
J30	F:TTGGAGCCCAATCAAGGATT	(ACAG)5	299-319	57	Wambulwa et al.2021	HEX	M 3
	R:CACACAGAAAAGACCAGCAG
J31	F:TCTTAAGAAGAGCCAATCGC	(ACCA)5	303-330	56.1	Wambulwa et al.2021	FAM	M 2
	R:GCTGTGTACCTCTTAGGGTT
J34	F:ACTCCTGTCACTTGTATGCC	(CACG)5	329-359	57.2	Wambulwa et al.2021	FAM	M 3
	R:CCCGAGACATCAGAACCTTT
J39	F:ATCACCTGATGTGGAAGCAA	(GAGGA)5	359-394	56.8	Wambulwa et al.2021	TAMRA	M 5
	R:CCATAGGACCCATAACGTGA
J42	F:TGGGAAGGGATTTCGTGTTGT	(TCTGA)5	195-215	56	Wambulwa et al.2021	TAMRA	M 4
	R:TAAGGACGCCCATTGCCATT
YAFW67	F:AGCTAGCTCTCAAACAACAAGC	(GCAGTA)8	140-164	53	Wambulwa et al.2021	FAM	M 2
	R:ACAAACATGGCAACCTTCGTG
YAFW18	F:GCCTCTCCTCGTGCTCATTT	(GAA)18	212-230	56	Wambulwa et al.2021	TAMRA	M 3
	R:ACTCGCTACTTTTCAGGCCC
	*Each multiplex system has a concensus annealing temprature: M1 = 57 ℃, M2 = 58 ℃, M3 = 56 ℃, M4 = 58 ℃, M5 = 55 ℃
