# Supplementary material for: Genetic Diversity and Structure of Persian Walnut (Juglans regia L.) in Pakistan: Implications for Conservation
Source: Plants (Basel). 2022 Jun 22;11(13):1652. doi: 10.3390/plants11131652 (PMC9269025; doi:10.3390/plants11131652)
Supplement: Supplementary file 1 [file plants-11-01652-s001.zip › Table S2.xlsx]

## Sheet: Sheet1
Locus	NA	HO	HE	Null alleles	Null allele rate
CUJRD102	11	0.6308	0.8189	0	0
CUJRD462	7	0.6751	0.7347	1	0.0769231
J06	5	0.4433	0.5352	1	0.0769231
J11	5	0.599	0.5182	0	0
J16	7	0.6213	0.6723	1	0.0769231
J28	7	0.665	0.7243	2	0.153846
J30	9	0.6212	0.7522	0	0
J31	8	0.5077	0.6287	0	0
J34	4	0.6263	0.6683	1	0.0769231
J39	7	0.4365	0.6218	1	0.0769231
J42	4	0.6224	0.6706	1	0.0769231
JM5446	8	0.6802	0.762	0	0
JS172	9	0.7374	0.8305	0	0
Jug_new06	7	0.7259	0.7051	2	0.153846
Jug_new111	7	0.6414	0.7013	1	0.0769231
Jug_new112	5	0.0761	0.0839	1	0.0769231
Jug_new168	7	0.4444	0.4944	0	0
Jug_new18	5	0.6904	0.6519	0	0
Jug_new181	5	0.2959	0.3383	0	0
Jug_new196	5	0.602	0.6591	3	0.230769
Jug_new198	5	0.5279	0.5188	0	0
Jug_new21	8	0.4495	0.4432	3	0.230769
Jug_new28	4	0.3838	0.535	0	0
Jug_new38	6	0.441	0.651	0	0
Jug_new45	8	0.6564	0.716	1	0.0769231
Liu002	6	0.6193	0.7066	1	0.0769231
Liu023	6	0.5707	0.6972	1	0.0769231
Liu031	5	0.6154	0.5756	0	0
Liu050	5	0.5078	0.6786	3	0.230769
YAFW18	7	0.4848	0.6506	0	0
YAFW67	8	0.6684	0.8072	1	0.0769231
Total	200	─	─	25	─
Average	6.45161	0.557	0.6307	─	0.0621891
