# Supplementary material for: Genetic Diversity and Structure of Persian Walnut (Juglans regia L.) in Pakistan: Implications for Conservation
Source: Plants (Basel). 2022 Jun 22;11(13):1652. doi: 10.3390/plants11131652 (PMC9269025; doi:10.3390/plants11131652)
Supplement: Supplementary file 1 [file plants-11-01652-s001.zip › Table S3.xlsx]

## Sheet: Sheet1
	CLR	ZTR	STR	KAR	DIR	SHR	KMR	UKR	DUB	HDR	HSR	HCR
CLR	0
ZTR	707.55	0
STR	80.66	728.47	0
KAR	249.17	701.25	178.12	0
DIR	64.89	661.86	72.5	199.58	0
SHR	125.58	678.87	68.93	125.26	75.19	0
KMR	264.37	444.04	287.26	311.99	218.4	246.87	0
UKR	252	456.82	285.61	332.21	214.05	253.8	39.25	0
DUB	63.39	663.38	71.4	200.15	1.65	75.58	219.88	215.37	0
HDR	114.41	644.39	87.03	154.53	51.41	41.63	207.86	212.9	52.59	0
HSR	165.07	633.38	121.81	112.55	103.23	53.89	212.68	226.76	104.37	51.86	0
HCR	23.29	692.11	69.62	229.44	41.71	104.74	248.17	238.5	40.18	91.21	142.14	0
