# Supplementary material for: Genetic Diversity and Structure of Persian Walnut (Juglans regia L.) in Pakistan: Implications for Conservation
Source: Plants (Basel). 2022 Jun 22;11(13):1652. doi: 10.3390/plants11131652 (PMC9269025; doi:10.3390/plants11131652)
Supplement: Supplementary file 1 [file plants-11-01652-s001.zip › Table S4.xlsx]

## Sheet: Sheet1
Individual	Population	Jug_new21	Jug_new45	Liu050	J11	Jug_new18	CUJRD462	Jug_new111	YAFW67	J31	J28	Jug_new38	Jug_new112	Liu002	J06	YAFW18	JM5446	Liu023	J30	J34	Jug_new168	Jug_new28_b	Jug_new181	CUJRD102	J42	Jug_new06	J16	Jug_new196	JS172	J39	Jug_new198	Liu031
CLR01	CLR	141/153	122/128	224/230	255/258	88/88	245/245	94/106	158/164	307/307	204/204	350/350	94/97	112/124	124/133	205/205	233/233	243/249	307/311	343/343	365/374	109/109	125/125	173/173	191/196	272/287	368/386	127/127	302/307	367/367	391/391	304/310
CLR02	CLR	147/150	116/116	230/230	255/258	88/97	245/251	106/106	146/158	307/311	204/204	344/350	94/103	106/112	133/136	205/211	233/233	249/252	311/311	343/343	368/374	103/109	128/131	173/173	191/201	275/278	368/368	127/145	307/317	377/382	391/391	304/316
CLR03	CLR	147/150	116/116	230/230	255/258	88/97	245/251	106/106	146/158	307/311	204/204	344/350	94/103	106/112	133/136	205/211	233/233	249/252	311/311	343/343	368/374	103/109	128/131	173/173	191/201	275/278	368/368	127/145	307/317	377/382	391/391	304/316
CLR04	CLR	144/150	122/122	230/230	255/258	91/91	236/236	103/103	155/158	303/307	200/204	344/344	88/94	109/124	124/124	196/205	233/233	246/249	307/311	343/343	365/365	103/109	125/125	173/173	196/196	272/275	386/386	149/157	307/307	367/377	387/391	307/316
CLR05	CLR	144/153	116/122	230/230	255/258	91/97	236/251	103/112	158/158	311/311	204/204	344/350	94/97	106/127	124/124	196/211	233/233	246/249	307/311	343/343	365/365	103/109	125/125	173/173	191/191	272/272	377/386	141/145	302/307	367/367	391/391	307/316
CLR06	CLR	147/150	116/116	230/230	255/258	88/97	245/251	106/106	146/158	307/311	204/204	344/350	94/103	106/112	133/136	205/211	233/233	249/252	311/311	343/343	368/374	103/109	128/131	173/173	191/201	275/278	368/368	127/145	307/317	377/382	391/391	304/316
CLR07	CLR	147/150	116/116	230/230	255/258	88/97	245/251	106/106	146/158	307/311	204/204	344/350	94/103	106/112	133/136	205/211	233/233	249/252	311/311	343/343	368/374	103/109	128/131	173/173	191/201	275/278	368/374	127/145	307/317	377/382	391/391	304/316
CLR08	CLR	153/153	122/125	230/230	255/258	91/91	236/245	103/103	158/158	307/307	200/204	344/344	88/94	109/124	124/124	196/205	233/233	246/249	307/311	343/343	359/365	103/109	125/125	173/179	196/196	272/275	386/386	157/157	307/307	367/377	387/391	307/316
CLR09	CLR	147/150	116/116	230/230	255/258	88/97	245/251	106/106	146/158	307/311	204/204	344/350	94/103	106/112	133/136	205/211	233/233	249/252	311/311	343/343	368/374	103/109	128/131	173/173	191/201	275/278	368/368	127/145	307/317	377/382	391/391	304/316
CLR10	CLR	147/150	116/116	230/230	249/255	88/97	245/251	97/97	146/158	307/311	204/204	344/350	88/88	106/112	133/136	199/199	233/233	249/252	311/311	343/343	374/374	103/109	128/128	173/173	191/201	275/278	368/374	127/145	302/307	377/382	391/391	304/316
CLR11	CLR	141/150	116/125	224/230	249/258	97/97	236/236	94/106	158/158	307/311	204/204	344/350	88/94	106/121	133/133	196/196	233/233	249/252	307/311	343/343	374/374	103/103	125/125	173/173	191/196	272/290	374/377	145/145	302/307	377/377	391/391	310/310
CLR12	CLR	141/150	116/125	224/230	249/258	97/97	236/236	94/106	158/158	307/311	204/204	344/350	88/94	106/121	133/133	196/196	233/233	249/252	307/311	343/343	374/374	103/103	125/125	173/173	191/196	272/290	374/377	145/145	302/307	377/377	391/391	310/310
CLR13	CLR	144/144	122/128	224/230	255/258	88/91	236/242	103/103	152/158	307/307	204/204	344/350	97/97	109/121	124/124	196/202	233/233	246/249	303/311	343/343	359/365	103/109	125/125	179/179	196/196	272/272	377/386	127/127	302/307	377/377	391/391	310/310
CLR14	CLR	141/150	116/125	224/230	249/258	97/97	236/236	94/106	158/158	307/311	204/204	344/350	88/94	106/121	133/133	196/196	233/233	249/252	307/311	343/343	374/374	103/103	125/125	173/173	191/196	272/290	374/377	145/145	302/307	377/377	391/391	310/310
CLR15	CLR	141/153	122/128	224/230	255/258	88/88	245/245	94/106	164/164	307/307	204/204	350/350	94/97	112/124	124/133	205/205	233/233	243/249	307/311	343/343	365/374	109/109	125/125	173/173	191/196	272/287	368/386	127/127	302/307	367/367	391/391	304/310
CLR16	CLR	144/162	125/125	230/230	255/255	91/97	236/254	103/103	158/158	311/315	204/204	344/350	88/103	124/124	124/133	196/214	233/233	246/249	307/315	343/343	365/374	103/109	125/125	173/179	191/191	275/278	368/377	127/149	302/307	367/377	391/391	307/316
CLR17	CLR	144/144	122/122	230/230	255/255	91/97	236/236	103/103	158/158	315/315	204/204	344/350	91/100	124/124	124/133	196/196	233/233	249/252	307/315	343/343	374/374	103/103	125/128	173/173	null/null	275/275	368/374	127/127	307/317	377/382	391/391	0/0
CLR18	CLR	147/150	116/116	230/230	255/258	88/97	245/251	106/106	146/158	307/311	204/204	344/350	94/103	106/112	133/136	205/211	233/233	249/252	311/311	343/343	368/374	103/109	128/131	173/173	191/201	275/278	368/368	127/145	307/317	377/382	391/391	304/316
CLR19	CLR	141/153	122/128	224/230	255/258	88/88	245/245	94/106	164/164	307/307	204/204	350/350	94/97	112/124	124/133	205/205	233/233	243/249	307/311	343/343	365/374	109/109	125/125	173/173	191/196	272/287	368/386	127/127	302/307	367/367	391/391	304/310
CLR20	CLR	153/153	122/125	230/230	255/258	91/91	236/245	103/103	158/158	307/307	200/204	344/344	88/94	109/124	124/124	196/205	233/233	246/249	307/311	343/343	359/365	103/109	125/125	173/179	196/196	272/275	386/386	157/157	307/307	367/377	387/391	307/316
ZTR01	ZTR	147/156	116/125	224/230	258/258	97/100	236/236	103/112	158/170	307/311	200/204	350/356	94/103	124/124	124/139	196/196	233/233	249/252	303/311	343/343	365/365	103/109	125/125	173/173	191/196	272/290	374/374	127/127	302/302	377/382	387/391	313/319
ZTR02	ZTR	165/165	116/116	224/233	255/258	97/100	236/236	94/103	146/146	303/303	192/192	344/350	103/103	109/109	133/133	196/196	233/233	249/249	311/311	343/351	368/368	109/109	125/125	173/173	196/196	290/290	386/386	145/145	302/307	382/382	379/379	304/319
ZTR03	ZTR	150/150	116/125	224/230	258/258	null/null	236/236	103/103	152/158	311/311	188/200	350/356	100/103	106/106	124/133	196/196	233/233	252/252	303/315	343/351	359/365	103/109	125/125	173/179	191/196	272/272	374/377	127/149	302/302	367/377	375/387	310/310
ZTR04	ZTR	144/156	116/116	230/233	255/258	null/null	245/248	100/103	158/164	311/311	200/200	356/356	88/103	106/106	136/148	205/208	233/233	249/252	307/311	343/351	365/368	103/109	125/140	179/179	191/191	272/290	374/386	127/149	302/307	377/382	375/387	307/310
ZTR05	ZTR	150/153	116/125	230/233	258/258	97/100	236/251	94/109	158/170	303/311	188/192	350/356	88/94	106/112	124/133	196/199	233/233	252/252	307/315	343/343	362/365	109/109	125/125	173/173	191/196	272/272	374/377	127/149	307/317	367/367	375/379	310/313
ZTR06	ZTR	150/165	116/128	224/230	255/255	97/100	236/254	94/103	152/158	303/311	188/192	350/350	88/103	106/106	136/139	196/214	233/241	249/252	307/311	343/351	359/368	103/109	125/140	173/179	191/191	272/290	368/374	141/145	302/307	377/377	375/379	304/307
ZTR07	ZTR	144/156	116/116	233/233	255/258	97/100	236/245	94/94	146/152	303/307	192/200	344/350	94/103	106/112	124/139	196/205	233/233	249/249	303/311	351/351	359/368	103/109	125/125	179/179	191/196	272/290	368/374	127/127	307/307	377/377	379/387	310/313
ZTR08	ZTR	153/156	116/128	230/233	258/258	97/100	248/251	103/103	158/164	303/307	200/200	350/356	94/103	112/115	124/124	208/211	233/236	249/249	303/311	343/351	362/368	103/109	116/131	173/179	191/191	272/272	368/386	127/149	307/307	367/367	379/391	310/316
ZTR09	ZTR	144/156	116/116	224/230	255/258	null/null	236/254	94/103	146/152	303/307	204/204	344/350	103/103	106/109	124/139	196/214	233/233	249/249	303/311	343/351	359/368	103/109	125/125	179/179	191/196	272/281	374/386	127/145	302/307	377/382	379/379	310/313
STR01	STR	135/144	116/125	230/230	258/258	null/null	245/251	103/106	158/170	307/311	200/204	344/350	88/97	124/124	139/139	205/211	233/233	249/249	307/307	343/355	365/365	103/109	125/125	179/179	191/196	272/272	368/377	127/149	302/307	377/377	387/391	307/313
STR02	STR	144/150	125/128	230/230	255/258	null/null	248/254	103/106	158/170	307/311	192/200	350/356	88/103	112/112	124/124	208/214	233/233	243/246	303/311	343/343	359/359	103/103	116/125	173/182	191/191	275/275	368/386	149/149	302/307	367/377	379/387	310/313
STR03	STR	147/147	116/116	230/230	258/258	103/106	236/251	103/106	146/152	303/311	196/200	344/350	94/103	124/124	124/136	196/211	233/233	249/249	307/311	343/343	365/365	103/109	125/125	179/179	191/196	272/272	368/374	127/149	307/307	377/377	383/387	307/310
STR04	STR	153/165	122/128	230/230	255/258	null/null	236/245	94/106	164/164	303/311	192/204	344/350	97/103	115/124	124/124	196/205	233/233	246/252	303/315	343/343	365/368	103/109	116/125	179/179	196/196	275/275	374/374	127/157	302/312	367/377	379/391	310/316
STR05	STR	144/153	122/122	224/230	255/258	null/null	248/248	103/103	158/164	303/303	200/200	350/356	94/94	124/124	139/139	208/208	null/null	246/249	303/303	343/343	359/365	103/109	125/125	173/179	191/191	272/275	368/374	127/149	307/307	377/377	387/387	310/310
STR06	STR	144/150	113/116	230/230	255/258	null/null	236/248	100/100	158/158	311/315	200/204	350/356	88/103	109/109	124/124	196/208	233/233	249/249	311/311	343/343	359/374	103/109	116/125	173/179	196/196	272/290	368/374	127/149	307/312	367/377	387/391	310/310
STR07	STR	144/165	116/116	230/230	255/258	91/103	251/251	91/103	164/164	311/311	204/204	350/356	94/94	112/124	136/136	211/211	233/233	249/249	303/311	343/351	368/368	109/109	125/125	179/179	191/196	287/290	368/368	127/149	307/307	367/367	391/391	310/310
STR08	STR	144/150	122/122	230/230	255/255	null/null	236/245	103/103	152/158	303/307	200/204	350/350	94/97	106/112	139/139	196/205	233/233	249/249	311/315	343/343	365/365	100/100	125/125	179/179	191/196	272/272	374/374	127/127	302/302	367/377	387/391	307/319
STR09	STR	144/150	122/122	230/230	255/255	null/null	236/245	103/103	152/158	303/307	200/204	350/350	94/97	106/112	139/139	196/205	233/233	249/249	311/315	343/343	365/365	103/103	125/125	179/179	191/196	272/272	374/374	127/127	302/302	367/377	387/391	307/319
STR10	STR	144/162	122/122	230/233	258/258	null/null	245/245	94/106	158/164	307/311	204/204	350/350	94/103	106/112	124/136	205/205	233/233	249/252	307/307	343/351	359/365	103/109	125/125	173/173	191/191	272/275	374/386	145/149	307/312	377/377	391/391	307/310
STR11	STR	153/162	116/125	230/233	258/258	null/null	245/251	103/106	152/158	307/311	196/196	344/356	94/103	112/112	124/133	205/211	233/233	249/252	311/311	343/343	359/365	103/109	116/125	179/179	191/196	275/275	377/386	127/149	302/302	377/377	383/383	307/319
KAR01	KAR	141/150	122/122	230/230	258/258	88/97	245/251	94/94	158/164	303/315	200/200	350/356	97/97	106/109	133/136	205/211	233/233	243/249	307/307	343/343	365/368	103/109	116/131	179/179	191/191	290/290	386/389	141/145	307/307	367/367	387/387	304/316
KAR02	KAR	150/153	122/122	233/233	258/258	91/97	245/251	97/103	152/158	303/303	200/200	344/350	97/97	106/109	124/133	205/211	233/233	249/249	307/315	343/343	365/368	103/109	116/131	179/179	191/196	275/290	374/386	145/145	302/307	367/377	387/387	304/319
KAR03	KAR	141/150	122/122	230/230	258/258	88/97	245/251	94/94	158/164	303/315	200/200	350/356	97/97	106/109	133/136	205/211	233/233	243/249	307/307	343/343	365/368	103/109	116/131	179/179	191/191	290/290	386/389	141/145	307/307	367/367	387/387	304/316
KAR04	KAR	141/153	122/122	224/230	258/258	91/97	245/251	94/94	164/164	303/315	200/200	344/353	94/97	109/112	133/136	205/211	233/233	243/249	311/315	343/343	368/368	103/109	116/125	179/179	191/191	275/275	368/386	141/145	307/307	367/367	387/387	313/319
KAR05	KAR	162/162	122/122	224/233	249/258	91/97	245/245	103/112	158/158	303/303	200/200	344/350	91/97	106/106	124/133	205/205	233/233	243/249	307/307	343/347	365/368	103/109	116/131	173/179	191/196	290/290	386/386	145/153	307/307	367/367	387/387	304/304
KAR06	KAR	135/153	116/122	224/230	258/258	97/97	236/245	94/103	149/158	307/307	200/204	344/350	88/88	106/112	133/148	196/205	233/233	243/249	311/311	343/355	359/359	103/103	125/125	173/173	191/191	272/275	386/386	141/145	302/302	367/377	387/391	304/310
KAR07	KAR	141/153	122/122	224/230	258/258	91/97	245/251	94/94	158/164	303/315	200/200	344/353	94/97	109/112	133/136	205/211	233/233	243/249	311/315	343/343	368/368	103/109	116/125	179/179	191/191	275/275	368/386	141/145	307/307	367/367	387/387	313/319
KAR08	KAR	144/150	122/128	230/233	255/258	91/91	248/251	103/106	158/158	311/311	192/200	350/350	97/103	118/124	124/130	208/211	233/241	243/249	303/307	343/343	365/368	103/109	125/125	179/179	191/196	287/290	377/386	127/149	302/307	367/382	379/387	307/313
KAR09	KAR	144/150	122/128	230/233	255/258	91/91	248/251	103/106	158/158	311/311	192/200	350/350	97/103	118/124	124/130	208/211	233/241	243/249	303/307	343/343	365/368	103/109	125/125	179/179	191/196	287/290	377/386	127/149	302/307	367/382	379/387	307/313
KAR10	KAR	156/162	122/125	233/233	255/258	91/91	236/251	94/94	152/152	307/311	200/200	350/350	94/103	109/124	133/136	196/211	233/241	249/249	303/311	343/343	365/365	109/109	125/125	173/179	196/196	275/290	368/368	127/141	302/302	367/377	387/387	313/316
KAR11	KAR	156/162	122/125	233/233	255/258	91/91	236/251	94/94	152/152	307/311	200/200	350/350	94/103	109/124	133/136	196/211	233/241	249/249	303/311	343/343	365/365	109/109	125/125	173/179	196/196	275/290	368/368	127/141	302/302	367/377	387/387	313/316
KAR12	KAR	156/162	122/125	233/233	255/258	91/91	236/251	94/94	152/152	307/311	200/200	350/350	94/103	109/124	133/136	196/211	233/241	249/249	303/311	343/343	365/365	109/109	125/125	173/179	196/196	275/290	368/368	127/141	302/302	367/377	387/387	313/316
KAR13	KAR	144/144	128/128	233/233	255/258	91/97	236/236	103/109	158/158	303/311	204/204	350/350	97/100	109/127	124/133	196/196	233/233	243/249	307/311	343/343	365/368	103/106	125/125	173/179	191/196	272/275	368/386	145/149	302/302	377/382	391/391	307/307
KAR14	KAR	144/144	128/128	233/233	255/258	91/97	236/236	103/109	158/158	303/311	204/204	350/350	97/100	109/127	124/133	196/196	233/233	243/249	307/311	343/343	365/368	103/106	125/125	173/179	191/196	272/275	368/386	145/149	302/302	377/382	391/391	307/307
KAR15	KAR	144/150	122/128	230/233	255/258	91/91	248/251	103/106	158/158	311/311	192/200	350/350	97/103	118/124	124/130	208/211	233/241	243/249	303/307	343/343	365/368	103/109	125/125	179/179	191/196	287/290	368/386	127/149	302/307	367/382	379/387	307/313
KAR16	KAR	144/150	122/128	230/233	255/258	91/91	248/251	103/106	158/158	311/311	192/200	350/350	97/103	118/124	124/130	208/211	233/241	243/249	303/307	343/343	365/368	103/109	125/125	179/179	191/196	287/290	368/386	127/149	302/307	367/367	379/387	307/313
KAR17	KAR	162/162	116/122	230/230	255/258	91/91	236/251	94/94	158/164	307/311	192/200	350/350	88/103	106/115	133/139	196/211	233/233	246/249	307/311	343/343	368/374	103/109	125/128	173/179	191/196	272/272	368/386	127/149	302/317	367/377	387/391	313/313
KAR18	KAR	150/162	116/125	230/230	258/258	91/97	236/251	94/103	152/158	303/307	200/204	350/356	88/100	118/124	136/142	196/211	233/233	249/252	303/303	343/347	365/368	109/109	125/131	173/173	196/201	272/275	368/374	127/127	302/307	367/367	387/391	307/316
KAR19	KAR	150/162	116/125	230/230	258/258	null/null	236/251	94/103	152/158	303/307	200/204	350/356	88/100	118/124	136/142	196/211	233/233	249/252	303/303	343/347	365/368	109/109	125/131	173/173	196/201	272/275	368/374	127/127	302/307	367/367	387/391	307/316
KAR20	KAR	144/150	122/128	230/233	255/258	91/94	248/251	94/103	158/158	311/311	200/204	350/350	97/103	118/124	124/130	208/211	233/241	243/249	303/307	343/343	365/368	103/109	125/125	173/179	191/196	287/290	377/386	127/149	302/307	367/382	379/387	307/313
DIR01	DIR	150/150	116/122	224/230	258/264	null/null	242/251	94/94	158/158	307/311	204/204	350/350	94/103	112/124	124/136	196/196	233/233	249/249	299/307	351/351	359/365	109/109	125/125	179/179	191/191	287/290	386/386	127/149	302/302	377/377	379/391	310/313
DIR02	DIR	150/150	116/122	224/230	258/264	94/100	236/236	94/94	158/158	307/311	192/204	350/350	94/103	112/124	124/136	196/196	233/233	249/249	299/307	351/351	359/365	109/109	125/125	179/179	191/191	287/290	368/368	127/149	302/302	377/377	379/391	310/313
DIR03	DIR	150/150	116/122	224/230	258/264	97/103	236/236	94/94	158/158	307/311	192/204	350/350	94/103	112/124	124/136	196/196	233/233	249/249	299/307	351/351	359/365	109/109	125/125	179/179	191/191	287/290	368/368	127/149	302/302	377/377	379/391	310/313
DIR04	DIR	150/150	116/122	224/230	258/264	97/103	236/236	94/94	158/158	307/311	192/204	350/350	94/103	112/124	124/136	196/196	233/233	249/249	299/307	351/351	359/365	109/109	125/125	179/179	191/191	287/290	368/368	127/149	302/302	377/377	379/391	310/313
DIR05	DIR	144/156	125/125	230/230	255/258	88/91	242/251	103/103	152/152	311/311	204/204	344/356	97/103	115/124	124/124	202/211	233/233	249/249	307/315	343/343	365/365	103/103	125/125	173/173	196/196	275/290	377/386	127/149	302/307	377/382	391/391	313/316
DIR06	DIR	144/156	125/125	230/230	255/258	88/91	242/251	103/103	152/158	311/311	204/204	344/356	97/103	115/124	124/124	202/211	233/233	249/249	307/315	343/343	365/365	103/103	125/125	173/173	196/196	275/290	377/386	127/149	302/307	377/382	391/391	313/316
DIR07	DIR	147/156	116/125	230/230	255/258	91/91	236/251	103/103	158/158	311/311	192/204	344/344	103/103	124/124	124/136	196/211	233/233	249/252	311/315	343/343	365/365	103/103	125/125	173/173	196/201	272/275	368/386	127/127	307/322	367/377	379/391	310/313
DIR08	DIR	144/156	125/125	230/230	255/258	88/91	242/251	103/103	152/158	311/311	204/204	344/356	97/103	115/124	124/124	202/211	233/233	249/249	307/315	343/343	365/365	103/103	125/125	173/173	196/196	275/290	377/386	127/149	302/307	377/382	391/391	313/316
DIR09	DIR	144/156	125/125	230/230	255/258	88/91	239/239	103/103	152/158	311/311	204/204	344/356	97/103	115/124	124/124	202/211	233/233	249/249	307/315	343/343	365/365	103/103	125/125	173/173	196/196	275/290	368/374	127/149	302/307	377/382	391/391	313/316
DIR10	DIR	150/150	116/122	230/230	255/258	91/97	236/236	103/103	158/158	307/311	204/204	350/356	97/97	106/112	124/133	196/214	233/233	249/249	307/311	343/343	359/365	103/109	125/131	173/182	196/196	272/272	374/386	149/149	302/307	367/377	391/391	310/316
DIR11	DIR	150/150	116/122	230/230	255/258	91/91	236/254	103/103	158/158	307/311	200/200	344/356	97/97	106/112	124/133	196/214	233/233	249/249	307/311	343/343	359/365	103/109	125/131	173/182	196/196	272/272	368/386	149/149	302/307	367/377	391/391	310/316
DIR12	DIR	150/150	122/128	224/230	258/258	91/91	236/236	103/106	152/152	311/311	200/200	350/353	97/103	115/127	124/136	196/196	233/233	249/252	307/311	343/343	365/368	109/109	125/125	173/179	191/196	272/275	374/377	127/127	302/307	377/382	387/387	310/310
DIR13	DIR	150/150	122/128	224/230	258/258	91/91	236/236	103/106	152/152	311/311	200/200	350/353	97/103	115/127	124/136	196/196	233/233	249/252	307/311	343/343	365/368	109/109	125/125	173/179	191/196	272/275	374/377	127/127	302/307	377/382	387/387	310/310
DIR14	DIR	150/150	122/128	224/230	258/258	91/91	245/251	103/106	158/158	311/311	200/200	344/353	97/103	115/127	124/136	196/196	233/233	249/252	307/311	343/343	365/368	109/109	125/125	173/179	191/196	272/275	368/386	127/127	302/307	377/382	387/387	310/310
DIR15	DIR	150/150	122/128	224/230	258/258	91/91	245/245	103/106	158/164	307/307	200/200	344/356	97/103	115/127	124/136	196/196	233/233	249/252	307/311	343/343	365/368	109/109	125/125	173/179	191/196	272/275	386/386	127/127	302/307	377/382	387/387	310/310
DIR16	DIR	150/150	122/128	224/230	258/258	91/91	236/236	103/106	152/152	311/311	200/200	350/353	97/103	115/127	124/136	196/196	233/233	249/252	307/311	343/343	365/368	109/109	125/125	173/179	191/196	272/275	374/377	127/127	302/307	377/382	387/387	310/310
DIR17	DIR	150/150	122/128	224/230	258/258	91/97	236/236	103/106	152/152	311/311	204/204	350/353	97/103	115/127	124/136	196/196	233/233	249/252	307/311	343/343	365/368	109/109	125/125	173/179	191/196	272/275	374/377	127/127	302/307	377/382	387/387	310/310
DIR18	DIR	150/150	116/122	224/230	258/264	97/103	236/236	94/94	158/158	307/311	192/204	350/350	94/103	112/124	124/136	196/196	233/233	249/249	299/307	351/351	359/365	109/109	125/125	179/179	191/191	287/290	368/368	127/149	302/302	377/377	379/391	310/313
DIR19	DIR	150/150	116/122	224/230	258/264	97/103	236/236	94/94	158/158	307/311	192/204	350/350	94/103	112/124	124/136	196/196	233/233	249/249	299/307	351/351	359/365	109/109	125/125	179/179	191/191	287/290	368/368	127/149	302/302	377/377	379/391	310/313
DIR20	DIR	144/156	125/125	230/230	255/258	88/91	242/251	103/103	152/158	311/311	204/204	344/356	97/103	115/124	124/124	202/211	233/233	249/249	307/315	343/343	365/365	103/103	125/125	173/173	196/196	275/290	377/386	127/149	302/307	377/382	391/391	313/316
SHR01	SHR	144/147	122/125	224/230	255/258	88/100	236/251	103/106	152/152	311/311	204/204	344/353	88/103	115/121	124/133	196/211	233/233	246/249	311/315	343/343	365/368	103/109	125/125	173/179	191/196	275/287	368/374	141/149	302/307	377/377	391/391	310/310
SHR02	SHR	null/null	116/128	224/230	255/258	null/null	236/236	103/106	152/158	311/311	200/200	null/null	94/97	106/112	124/133	196/208	233/233	249/249	311/311	343/343	365/368	103/109	116/125	179/179	191/196	272/290	377/386	149/149	302/302	377/377	391/391	301/310
SHR03	SHR	144/144	116/116	230/233	255/258	88/91	245/245	106/106	152/158	303/311	204/204	350/350	97/103	109/127	124/133	205/205	233/233	249/252	303/311	343/343	359/359	103/109	125/125	179/179	191/191	272/287	374/374	141/149	302/312	367/377	391/391	304/310
SHR04	SHR	138/150	122/122	224/224	255/258	91/97	236/251	94/106	158/164	303/311	204/204	344/350	88/103	115/124	124/136	196/211	227/227	249/249	303/307	343/343	365/365	103/109	119/125	173/173	186/196	272/275	368/374	127/127	302/302	377/382	391/391	310/313
SHR05	SHR	138/150	119/128	224/224	255/258	91/100	236/251	103/106	152/158	307/311	196/196	350/350	88/97	115/115	136/136	196/214	233/233	249/249	299/307	343/343	359/365	103/109	125/125	179/179	191/191	272/275	368/374	127/149	302/307	377/377	391/391	313/313
SHR06	SHR	150/153	122/128	224/224	258/258	88/97	236/245	94/103	158/158	303/307	188/192	344/350	88/103	112/127	124/139	196/205	233/233	249/249	311/311	343/343	365/368	109/109	125/125	173/179	196/201	272/275	368/386	127/145	302/302	377/382	375/379	304/304
SHR07	SHR	156/162	116/122	224/236	255/258	91/91	236/248	103/106	152/152	303/311	200/204	344/350	94/97	127/127	124/139	196/208	233/233	249/249	307/311	343/343	359/359	103/109	119/125	173/179	191/196	272/272	368/374	149/149	302/302	377/377	387/391	304/307
SHR08	SHR	144/165	122/125	224/233	255/258	91/100	245/254	94/97	152/158	307/311	200/204	344/350	94/97	112/124	124/136	205/214	233/233	249/249	311/311	343/343	365/368	109/109	116/131	173/173	201/201	272/272	368/386	127/127	307/307	367/367	387/391	310/310
SHR09	SHR	144/165	122/125	224/233	255/258	91/100	245/254	94/97	152/158	307/311	200/204	344/350	94/97	112/124	124/136	205/214	233/233	249/249	311/311	343/343	365/368	109/109	125/125	173/173	201/201	272/272	368/386	127/127	307/307	367/367	387/391	310/310
SHR10	SHR	153/156	125/128	230/230	258/258	88/91	245/251	94/103	152/158	303/311	204/204	344/344	97/103	112/112	133/139	205/211	233/233	243/249	303/307	343/343	365/368	109/109	116/125	173/173	191/196	272/287	368/386	127/149	302/307	367/367	391/391	307/307
SHR11	SHR	150/153	122/128	224/224	258/258	91/103	236/245	94/103	158/158	303/307	188/192	344/350	88/103	112/127	124/139	196/205	233/233	249/249	311/311	343/343	365/368	109/109	125/125	179/179	196/201	272/275	368/386	127/145	302/302	377/382	375/379	304/304
SHR12	SHR	144/165	122/125	224/233	255/258	91/100	245/254	94/97	152/158	307/311	200/204	344/350	94/97	112/124	124/136	205/214	233/233	249/249	311/311	343/343	365/365	109/109	116/131	173/173	201/201	272/272	368/386	127/127	307/307	367/367	387/391	310/310
SHR13	SHR	156/162	116/122	224/236	255/258	91/91	236/248	103/106	152/152	303/311	200/204	344/350	94/97	127/127	124/139	196/208	233/233	249/249	307/311	343/343	359/359	103/109	119/125	173/179	191/196	272/272	368/374	127/149	302/302	377/377	387/391	304/307
SHR14	SHR	144/165	122/125	224/233	255/258	null/null	245/251	94/97	152/158	311/315	null/null	350/350	94/97	112/124	124/139	205/214	233/233	252/252	311/311	343/343	365/368	109/109	116/131	173/173	201/201	272/272	374/386	127/127	307/307	367/367	387/391	310/310
KMR01	KMR	144/153	125/128	224/230	255/255	97/97	251/251	94/103	146/158	307/307	204/204	350/356	97/97	106/121	133/133	211/211	233/233	249/249	311/311	343/351	365/365	103/112	125/131	173/173	191/191	272/290	368/377	141/153	307/322	367/377	391/391	307/310
KMR02	KMR	144/144	116/119	230/230	249/258	97/97	239/245	94/94	158/176	303/303	204/204	344/344	103/103	106/115	124/133	208/211	233/233	246/249	307/307	343/355	365/365	103/103	125/125	173/173	191/191	272/272	374/386	127/141	302/302	377/377	391/391	310/316
KMR03	KMR	144/144	116/122	230/230	258/258	91/91	236/251	94/106	158/158	307/307	192/200	344/350	88/88	106/124	124/133	196/211	233/233	249/249	307/311	343/343	359/365	103/109	125/125	173/179	196/196	290/290	386/386	127/141	307/307	367/382	379/387	307/310
KMR04	KMR	135/153	122/128	224/230	255/258	91/97	236/236	103/112	158/158	303/303	204/204	350/356	94/97	106/115	124/133	196/196	233/233	249/249	307/315	343/343	359/359	103/109	116/125	173/179	191/191	272/290	368/386	127/127	302/312	377/377	387/391	316/319
KMR05	KMR	153/153	116/128	224/230	255/258	91/97	236/251	94/112	158/158	307/311	200/200	344/356	97/103	106/127	124/133	196/211	233/233	246/252	311/311	343/351	359/365	109/109	125/125	173/179	191/196	272/275	368/377	127/127	307/307	377/377	387/387	310/319
KMR06	KMR	135/153	122/128	224/230	255/258	91/97	236/236	103/112	null/null	303/303	null/null	null/null	94/97	106/115	124/133	196/196	233/233	249/249	307/315	343/343	359/359	103/109	116/125	179/179	191/191	272/290	368/374	127/127	302/312	377/377	387/391	316/319
KMR07	KMR	147/153	122/128	230/230	258/258	88/97	236/251	94/106	146/158	303/307	204/204	344/344	97/97	124/124	124/124	196/211	233/233	249/249	307/311	351/355	365/368	103/109	125/131	173/173	196/196	272/290	377/386	127/127	302/307	377/377	391/391	310/310
KMR08	KMR	153/153	125/128	224/230	255/255	91/97	251/251	103/106	146/158	307/307	200/200	350/356	97/97	106/121	133/133	211/211	233/233	249/249	311/311	343/351	365/365	103/112	125/131	173/173	191/191	272/290	368/377	141/153	307/322	367/377	391/391	307/310
KMR09	KMR	153/153	116/128	224/230	255/258	97/97	236/251	94/112	158/158	307/311	204/204	344/356	97/103	106/127	124/133	196/211	233/233	246/252	311/311	343/351	359/365	109/109	125/125	173/179	191/196	272/275	368/377	127/149	307/307	377/377	387/387	310/319
KMR10	KMR	153/153	116/128	224/230	255/258	91/91	236/251	94/112	158/158	307/311	null/null	344/356	97/103	106/127	124/133	196/211	233/233	246/252	311/311	343/351	359/365	109/109	125/125	173/179	191/196	272/275	368/377	127/149	307/307	377/377	387/387	310/319
KMR11	KMR	153/153	116/128	224/230	255/258	91/97	248/248	94/112	158/158	307/311	200/200	344/344	97/103	106/127	124/133	196/211	233/233	246/252	311/311	343/351	359/365	109/109	125/125	173/179	191/196	272/275	368/377	127/149	307/307	377/377	387/387	310/319
KMR12	KMR	144/144	119/122	230/230	258/258	91/100	236/245	94/94	158/164	303/307	200/204	344/350	88/94	106/124	124/133	196/205	233/233	249/249	307/307	343/343	359/374	103/109	116/125	173/179	196/196	272/278	386/386	141/149	307/322	377/377	391/391	307/313
KMR13	KMR	135/162	122/122	230/230	255/258	97/100	239/248	94/103	152/170	303/307	192/204	353/353	88/97	106/112	124/136	196/211	233/233	243/249	307/307	343/343	359/368	103/103	125/125	173/179	196/196	272/272	377/386	145/157	302/302	null/null	379/391	310/319
KMR14	KMR	132/132	116/119	230/230	249/258	91/91	236/242	94/94	158/176	303/307	null/null	350/350	97/103	106/106	124/133	196/211	233/233	246/249	307/307	343/355	365/365	103/103	125/125	173/179	191/191	272/272	386/386	127/141	302/302	377/382	391/391	304/316
KMR15	KMR	144/144	116/122	224/230	258/258	91/91	236/245	94/106	146/164	303/303	null/null	344/344	103/103	106/124	124/133	196/205	233/233	249/249	307/311	343/351	359/365	103/103	125/125	173/173	191/196	272/290	377/377	141/145	302/307	382/382	379/387	310/313
KMR16	KMR	144/147	116/122	230/230	258/258	88/97	236/251	94/106	146/158	307/307	null/null	344/350	88/97	106/124	124/133	196/211	233/233	249/249	307/311	343/343	359/365	103/109	125/131	173/179	196/196	272/290	386/386	127/141	302/307	367/377	399/399	307/310
KMR17	KMR	144/144	116/122	230/230	258/258	null/null	236/251	94/106	158/158	307/307	null/null	344/350	88/88	106/124	124/133	196/211	233/233	249/249	307/311	343/343	359/365	103/109	125/125	173/179	196/196	290/290	386/386	127/141	307/307	367/382	379/387	307/310
KMR18	KMR	144/144	116/122	230/230	258/258	91/91	236/245	94/106	146/164	303/303	null/null	344/344	103/103	106/124	124/133	196/205	233/233	249/249	307/311	343/351	359/365	100/100	125/125	173/173	191/196	272/290	377/377	141/145	302/307	382/382	379/387	310/313
KMR19	KMR	147/153	122/128	230/230	258/258	91/91	236/248	94/106	146/158	303/307	null/null	344/344	97/97	124/124	124/124	196/211	233/233	249/249	307/311	351/355	365/368	103/103	125/131	173/173	191/196	272/278	377/386	127/127	302/307	377/377	391/391	310/310
KMR20	KMR	135/135	125/128	224/230	255/258	91/91	null/null	103/112	null/null	307/311	null/null	350/356	94/97	106/115	124/133	196/196	233/233	249/249	307/315	343/343	359/359	103/109	116/125	179/179	191/191	272/290	386/386	127/127	302/312	377/377	387/391	316/319
UKR01	UKR	153/153	116/122	230/230	255/258	91/91	242/245	94/94	164/164	307/307	null/null	344/344	97/97	106/115	133/133	205/208	233/233	249/249	307/311	343/343	365/365	109/109	125/125	173/179	191/191	275/275	377/386	127/145	302/307	377/377	379/391	310/310
UKR02	UKR	138/138	122/122	230/230	255/258	91/97	251/251	94/103	149/158	303/311	204/204	350/356	97/97	112/124	124/133	196/211	233/233	249/249	307/311	343/343	359/368	103/109	125/125	173/179	191/191	272/272	374/377	127/145	302/322	null/null	391/391	0/0
UKR03	UKR	144/156	116/116	230/230	255/258	null/null	245/245	94/106	158/158	303/307	null/null	344/356	97/103	106/115	133/139	196/196	233/233	243/249	307/307	343/351	359/365	103/109	125/125	173/173	null/null	272/272	377/386	127/145	302/307	392/392	391/391	310/310
UKR04	UKR	144/153	116/116	224/230	255/255	91/91	236/251	94/103	158/176	303/311	200/204	350/350	88/94	115/124	124/133	196/211	233/233	249/249	307/307	343/343	368/368	103/109	116/125	173/179	191/196	272/272	374/386	127/141	302/307	377/377	387/391	310/316
UKR05	UKR	150/150	116/116	224/230	258/258	91/91	236/251	106/112	149/158	303/307	192/204	344/356	94/97	106/106	124/133	196/211	233/233	249/249	307/307	343/351	365/365	109/109	116/125	173/173	191/191	272/272	368/374	127/127	302/302	367/377	379/387	310/310
UKR06	UKR	144/153	122/125	230/230	258/258	null/null	236/251	103/103	158/158	307/311	204/204	344/344	94/97	106/115	124/133	196/211	233/233	249/249	307/307	343/343	365/368	109/109	116/125	173/173	191/191	272/290	null/null	141/145	302/307	377/382	391/391	310/310
UKR07	UKR	153/156	116/122	230/230	255/258	null/null	245/245	94/103	152/152	303/307	204/204	344/356	103/103	106/115	124/136	205/205	233/233	249/249	307/311	343/343	365/365	103/109	125/125	173/173	191/191	275/275	386/386	127/149	302/302	377/377	391/391	304/310
UKR08	UKR	135/144	116/116	230/230	258/258	null/null	236/251	94/103	158/158	303/311	null/null	344/344	88/94	118/124	124/124	196/196	233/233	249/249	307/311	343/343	365/368	103/109	116/125	173/179	191/191	272/272	368/368	127/127	302/307	377/377	387/391	316/316
UKR09	UKR	153/153	116/122	230/230	258/258	91/97	236/236	106/106	146/152	307/311	200/204	344/350	94/103	106/112	124/136	196/196	233/233	243/249	307/307	343/351	365/368	103/109	116/125	173/173	191/196	272/290	386/386	127/127	302/307	377/377	387/391	310/310
UKR10	UKR	153/162	119/128	230/233	255/258	91/91	236/251	100/100	149/158	307/311	204/204	344/344	94/94	106/118	124/148	196/211	233/233	249/249	307/311	343/343	365/365	109/109	116/125	173/173	191/196	275/290	374/386	145/149	302/307	377/382	391/391	310/316
UKR11	UKR	153/156	122/125	230/230	255/255	91/91	245/251	103/103	146/176	303/307	192/204	356/356	97/103	106/115	136/136	205/211	233/233	249/249	307/311	343/351	368/368	103/109	116/125	173/179	191/191	272/290	377/386	127/149	307/307	367/377	379/391	310/310
UKR12	UKR	144/153	116/128	230/230	255/258	88/91	236/248	94/94	158/176	303/307	204/204	344/344	88/103	106/112	124/124	196/208	233/233	246/252	307/311	343/343	368/374	109/109	125/125	173/173	191/196	272/272	386/386	127/127	302/302	367/377	391/391	307/310
UKR13	UKR	153/153	116/122	230/230	258/258	91/97	236/236	106/106	146/152	307/311	200/204	344/350	94/103	106/112	124/136	196/196	233/233	243/249	307/307	343/351	365/368	103/109	116/125	173/173	191/196	272/290	386/386	127/127	302/307	377/377	387/391	310/310
UKR14	UKR	153/153	116/116	230/233	255/258	91/91	236/236	106/106	146/158	303/307	200/200	344/344	94/103	112/115	124/133	196/196	233/233	249/249	307/311	343/343	359/365	103/109	116/125	173/173	191/191	272/272	377/386	127/149	302/307	377/377	387/391	310/310
UKR15	UKR	135/153	122/125	224/230	249/255	91/100	236/245	94/103	158/158	303/311	192/204	344/350	103/103	127/127	124/133	196/205	233/233	249/249	307/311	343/343	359/365	103/109	125/125	173/173	191/191	272/272	386/386	149/157	302/302	377/377	379/391	313/313
UKR16	UKR	153/153	116/122	230/230	258/258	100/100	236/236	103/103	146/152	307/311	192/204	344/350	97/97	106/124	124/136	196/196	233/233	243/249	303/307	343/343	null/null	103/109	125/125	173/173	191/196	272/272	386/386	141/145	307/307	377/377	391/391	304/310
UKR17	UKR	153/153	116/116	224/233	255/258	null/null	236/251	115/115	158/164	303/311	200/204	350/350	97/97	118/127	124/133	196/211	233/233	249/249	307/307	343/343	365/365	103/109	125/125	173/179	191/191	275/275	377/386	145/149	302/302	377/382	387/391	313/316
UKR18	UKR	150/153	116/125	230/230	255/255	91/91	236/251	94/103	152/158	307/311	188/204	344/350	97/97	115/127	124/124	196/211	233/233	243/249	311/311	343/355	365/365	103/109	125/125	173/173	191/191	272/272	377/386	145/149	302/322	377/377	375/391	310/319
UKR19	UKR	144/162	122/128	230/233	255/255	null/null	236/251	94/103	152/158	303/303	204/204	344/350	88/103	106/124	124/124	196/196	233/233	249/249	307/307	343/343	368/368	109/109	125/125	173/173	191/196	272/272	386/386	127/127	302/307	377/377	387/391	310/316
UKR20	UKR	153/153	116/122	224/230	255/258	100/100	236/236	94/103	158/158	303/311	192/200	344/350	88/97	106/118	124/133	196/196	233/233	249/249	307/307	343/343	365/365	103/109	116/125	179/179	191/196	275/290	386/386	149/149	307/312	377/382	379/387	304/313
DUB01	DUB	144/144	116/122	221/230	258/258	91/103	236/236	97/100	158/158	303/311	196/196	353/356	88/88	106/109	133/136	196/202	215/233	237/237	307/311	339/351	365/365	103/109	122/125	170/170	191/191	287/293	368/368	141/145	302/307	367/367	383/391	301/301
DUB02	DUB	138/144	116/122	230/230	258/258	97/100	236/251	97/100	158/158	303/303	null/null	344/344	88/88	109/109	133/136	196/196	233/233	237/237	307/311	343/343	362/362	103/103	122/125	170/173	191/191	272/281	368/368	145/145	null/null	null/null	387/387	307/307
DUB03	DUB	144/150	116/122	221/230	258/258	91/103	236/251	97/100	158/158	303/303	null/null	353/353	88/88	109/109	133/136	196/196	215/233	237/249	307/311	339/343	365/368	103/109	122/125	170/173	191/191	290/293	368/368	149/149	302/307	367/367	383/391	301/301
DUB04	DUB	150/150	122/122	221/230	null/null	91/103	236/251	97/100	158/158	307/311	196/204	353/356	88/88	109/109	133/136	196/196	233/233	237/249	307/311	339/343	365/368	103/109	122/125	170/173	191/191	272/293	368/368	149/149	302/307	367/367	391/391	310/316
DUB05	DUB	144/150	116/122	221/230	258/258	91/103	236/251	97/100	158/158	307/311	null/null	353/356	88/88	109/109	133/136	196/196	233/233	249/252	307/311	null/null	368/368	103/103	122/125	170/173	191/191	281/290	368/368	145/145	307/307	367/367	383/391	310/316
DUB06	DUB	144/150	116/122	221/230	258/261	null/null	236/245	97/100	158/158	307/311	204/204	344/344	88/88	109/109	124/124	196/196	215/233	249/252	307/311	343/343	365/368	103/109	122/125	170/170	191/191	290/293	374/374	145/145	302/307	367/382	383/383	307/310
DUB07	DUB	144/150	116/122	221/230	255/258	91/103	236/236	97/100	158/158	311/311	196/196	353/356	88/88	109/109	133/136	196/196	233/233	249/249	307/311	339/339	368/368	103/109	122/125	170/173	191/191	281/293	368/368	145/145	302/307	367/367	383/383	301/316
DUB08	DUB	144/150	116/122	230/230	255/258	91/103	236/236	97/100	158/158	311/311	196/196	353/356	88/88	109/109	133/136	196/196	233/233	240/249	307/311	339/339	365/368	103/109	122/125	170/173	191/191	272/281	368/368	149/149	302/307	367/367	383/383	301/301
DUB09	DUB	144/150	116/122	null/null	258/258	91/103	236/251	97/100	158/158	307/311	196/196	353/356	88/88	109/109	133/136	196/196	233/233	249/252	307/311	343/343	365/365	103/109	122/125	170/173	191/191	281/293	368/368	145/145	302/312	367/382	383/383	301/310
DUB10	DUB	147/147	116/122	null/null	258/258	null/null	236/236	97/100	158/158	303/311	204/204	344/344	88/88	109/115	124/124	196/196	215/233	237/249	307/311	343/343	null/null	null/null	122/125	170/179	191/191	269/281	368/368	145/145	302/307	null/null	387/387	301/301
HDR01	HDR	144/144	122/125	230/230	258/258	91/91	245/245	91/106	146/158	303/311	null/null	344/344	91/97	109/112	124/133	205/205	233/233	246/249	303/307	343/351	359/359	103/109	116/125	179/179	176/181	272/272	368/368	141/145	302/307	377/382	383/391	301/307
HDR02	HDR	144/150	116/125	230/230	255/258	88/91	236/245	94/103	164/164	303/311	188/200	344/350	94/103	124/124	124/124	196/205	233/233	249/249	303/307	343/351	359/365	109/109	116/125	173/173	176/176	272/275	368/368	127/145	302/302	377/387	375/387	301/301
HDR03	HDR	144/150	122/122	230/230	258/258	null/null	236/236	106/112	152/170	303/311	204/204	350/350	94/94	112/124	124/136	196/196	233/233	249/252	307/315	343/343	365/365	103/109	116/125	173/179	191/191	272/272	368/368	141/149	302/307	367/367	383/383	301/301
HDR04	HDR	144/150	116/125	224/233	255/258	91/91	236/236	91/94	158/158	303/307	204/204	344/356	103/103	112/124	124/124	196/196	233/233	249/249	307/315	343/343	359/365	103/109	125/125	173/179	176/181	272/272	386/386	127/127	302/307	392/392	391/391	301/307
HDR05	HDR	150/150	116/116	224/230	258/258	91/91	236/251	106/112	149/158	303/307	192/200	344/356	94/97	106/106	124/133	196/211	233/233	243/249	307/307	343/351	365/365	109/109	116/125	173/173	176/176	272/272	377/377	127/127	302/302	382/387	379/387	301/301
HDR06	HDR	135/135	116/116	224/224	255/261	88/91	236/245	94/106	158/158	311/311	204/208	350/356	88/88	124/124	124/124	196/205	233/233	249/249	311/315	343/343	365/368	103/109	125/125	179/179	181/181	272/272	374/377	127/141	307/307	392/392	391/395	307/307
HDR07	HDR	144/150	122/125	230/230	258/258	91/91	236/248	94/106	146/158	307/311	188/200	350/356	97/97	124/127	133/133	196/208	233/233	246/249	303/311	343/351	365/374	103/103	125/131	173/179	176/181	272/275	368/368	127/149	302/317	377/387	375/387	301/319
HDR08	HDR	147/150	125/125	224/224	255/258	91/103	245/251	103/106	152/152	307/311	200/204	350/350	88/94	112/124	136/142	205/211	233/233	249/252	311/315	343/343	365/368	103/109	125/134	173/179	176/181	275/275	368/368	127/145	null/null	367/367	387/391	316/316
HDR09	HDR	147/147	128/128	230/230	258/258	94/97	245/245	94/112	152/164	307/311	204/204	344/353	88/94	121/127	139/139	205/205	233/233	249/249	311/311	343/351	365/368	103/103	125/125	179/179	181/181	272/278	368/386	145/149	302/307	392/392	391/391	304/307
HDR10	HDR	147/156	125/128	230/230	258/258	97/97	245/251	103/112	158/158	303/303	200/204	344/350	103/103	112/133	124/136	205/211	233/233	249/249	307/307	343/343	359/365	109/109	125/125	173/173	176/176	272/272	368/386	145/145	302/307	387/392	387/391	301/307
HDR11	HDR	null/null	122/125	230/230	255/258	91/97	236/251	106/112	158/158	303/307	188/200	344/350	94/103	106/124	136/136	196/211	233/233	249/255	307/311	343/351	359/365	109/109	125/125	173/179	176/181	272/278	368/368	127/145	307/317	377/387	375/387	307/319
HDR12	HDR	null/null	125/125	230/230	255/255	103/103	236/242	103/112	158/176	307/311	204/204	344/353	85/97	109/124	124/133	196/205	233/233	246/249	307/307	343/355	365/365	103/109	116/125	173/179	181/181	null/null	365/368	127/127	null/null	null/null	395/395	307/316
HDR13	HDR	144/150	122/122	224/230	258/258	91/91	236/251	103/106	164/164	307/311	204/204	350/356	88/97	121/124	124/133	196/211	233/233	246/249	303/307	343/351	359/365	103/109	116/125	173/179	176/181	null/null	368/368	141/145	307/307	392/392	379/383	307/307
HDR14	HDR	135/147	122/122	230/230	258/258	91/97	236/251	106/106	158/158	303/303	200/200	344/344	88/88	109/109	136/136	196/196	215/233	249/249	307/311	null/null	362/362	109/112	116/125	173/179	191/191	272/293	368/368	127/127	302/307	367/367	387/387	310/316
HDR15	HDR	144/150	116/119	230/230	258/258	91/97	245/251	103/106	158/158	311/311	200/200	356/356	103/103	121/127	124/136	205/211	233/233	249/249	311/311	343/343	365/368	109/112	116/125	173/179	191/191	290/290	368/368	141/141	307/307	387/387	387/387	307/307
HDR16	HDR	144/150	116/122	null/null	258/261	null/null	236/236	103/106	158/164	307/311	200/204	350/350	94/103	124/124	124/124	196/196	233/233	249/249	307/311	343/343	365/368	103/112	125/131	173/179	181/181	272/290	386/386	149/149	302/307	387/392	387/391	310/316
HDR17	HDR	135/162	122/125	224/224	258/258	91/97	245/251	94/94	158/158	303/307	188/204	350/350	94/94	109/124	124/139	205/211	233/233	249/249	307/307	343/343	365/365	109/109	125/131	173/173	176/176	272/272	368/368	127/141	307/307	377/392	375/391	307/307
HDR18	HDR	144/147	122/125	230/230	249/258	91/103	236/251	94/103	158/158	303/311	204/204	350/356	97/103	124/124	124/124	196/211	233/233	249/249	307/307	343/351	359/365	109/109	125/131	173/179	176/181	275/287	377/386	127/127	302/307	392/392	391/391	301/307
HDR19	HDR	147/153	125/125	230/230	255/258	91/97	242/251	94/106	158/164	307/307	192/204	344/356	88/103	109/121	124/139	202/211	233/233	249/255	307/311	343/351	359/365	103/109	125/125	179/179	181/181	278/278	368/386	149/149	302/307	377/382	391/391	304/304
HDR20	HDR	150/150	122/125	224/224	255/258	91/97	236/236	103/103	158/158	307/311	188/204	344/344	88/103	124/124	124/136	196/196	233/233	249/255	311/311	343/351	365/365	109/109	125/125	173/179	176/181	275/287	368/386	149/149	307/317	377/392	375/391	307/319
HDR21	HDR	144/150	122/125	233/233	255/258	91/97	248/248	103/103	146/146	303/307	188/200	350/356	88/97	109/109	133/133	208/208	233/233	249/249	307/311	343/351	365/365	103/103	125/125	179/179	181/181	272/275	386/386	127/127	302/307	377/387	375/387	301/307
HDR22	HDR	150/150	128/128	224/230	255/258	88/97	245/248	103/103	146/158	303/303	204/204	344/353	97/97	124/124	124/133	205/208	233/233	246/249	307/311	343/351	359/365	109/109	116/131	173/173	176/176	290/290	368/377	127/127	302/302	392/392	391/391	301/301
HSR01	HSR	150/150	116/116	224/230	258/258	91/97	236/236	103/103	152/158	307/311	200/204	344/350	88/103	112/127	124/124	196/196	233/233	246/249	307/311	343/351	374/374	103/103	116/125	179/179	191/196	272/290	368/374	127/141	302/302	367/377	379/391	307/319
HSR02	HSR	150/156	125/125	230/230	258/258	97/97	236/245	94/94	158/164	307/307	204/204	344/344	94/94	115/127	124/136	196/205	233/233	252/252	311/311	343/351	365/365	103/109	116/125	179/179	191/196	272/287	368/386	127/141	302/307	367/377	391/391	307/316
HSR03	HSR	144/156	125/128	230/230	258/258	91/91	236/245	103/103	158/158	303/311	192/204	350/350	null/null	112/124	124/133	196/205	233/233	252/252	303/303	343/343	365/365	103/109	125/125	179/179	191/196	287/290	368/386	127/141	307/307	377/382	391/395	307/310
HSR04	HSR	150/150	116/116	230/230	255/258	91/91	248/251	103/106	158/158	311/311	200/204	344/356	103/103	115/124	124/124	208/211	233/233	252/252	311/315	343/351	365/365	103/109	125/125	173/179	196/196	287/290	368/386	127/127	302/312	367/377	387/391	307/322
HSR05	HSR	162/165	116/125	230/230	255/258	97/103	245/251	94/106	152/158	307/311	204/204	344/350	103/103	124/124	null/null	205/211	233/233	249/252	307/311	343/343	365/368	103/109	125/131	173/173	191/196	272/287	368/386	141/145	307/307	367/377	391/391	307/310
HSR06	HSR	144/144	116/125	224/230	255/255	null/null	251/251	97/100	158/158	311/315	204/204	344/344	97/103	109/109	133/136	196/211	233/233	249/249	307/311	343/351	359/365	109/109	122/125	170/173	191/191	272/287	368/386	127/145	302/307	367/367	391/391	310/310
HSR07	HSR	144/153	116/122	230/233	255/258	97/97	245/251	103/103	158/158	311/311	204/204	344/356	88/94	106/124	124/133	205/211	233/233	249/249	307/311	343/343	365/365	103/103	125/125	173/173	191/191	272/290	368/374	149/149	307/307	367/377	391/391	310/310
HSR08	HSR	144/153	125/125	230/233	258/258	null/null	236/242	97/100	null/null	311/311	204/204	344/350	94/97	106/124	133/142	196/202	233/233	249/252	307/311	343/351	359/365	109/109	122/125	170/173	191/191	272/275	368/368	141/149	302/307	367/367	379/391	310/310
HSR09	HSR	147/150	116/125	224/224	255/255	88/97	236/251	94/103	158/158	311/311	204/204	350/350	103/103	121/124	133/136	196/211	233/233	249/249	311/311	343/343	365/368	103/103	125/131	179/179	191/191	272/290	374/377	127/127	307/307	367/377	391/391	304/307
HSR10	HSR	150/150	null/null	224/224	249/258	91/91	251/251	103/106	152/158	303/303	204/204	344/350	103/103	106/124	133/142	211/211	233/233	249/249	307/311	343/343	359/365	109/109	125/125	173/179	191/191	287/290	377/377	141/141	302/307	367/377	387/391	301/310
HSR11	HSR	147/165	116/116	224/230	255/258	88/91	242/251	106/106	152/152	311/311	204/204	344/344	94/103	106/124	124/142	196/202	233/233	249/249	311/311	343/343	368/368	103/109	125/125	173/173	191/201	272/272	368/386	149/149	302/307	377/377	391/391	307/316
HSR12	HSR	147/153	116/122	224/230	255/258	91/91	236/245	106/106	158/164	307/311	204/204	344/353	94/103	115/115	124/133	196/205	233/233	249/249	null/null	343/351	365/365	109/109	125/125	173/173	191/196	272/290	368/386	127/127	307/317	367/377	391/391	307/310
HSR13	HSR	138/144	116/122	224/230	249/258	91/97	245/251	103/103	146/164	307/311	204/204	344/350	85/103	124/124	124/133	205/211	233/233	252/252	311/311	343/343	365/365	109/109	125/125	173/179	196/196	272/290	368/386	141/149	302/302	367/377	391/391	310/310
HSR14	HSR	144/147	116/125	230/233	255/255	88/91	236/242	103/106	146/152	311/311	204/204	350/350	103/103	106/124	133/142	196/202	233/233	252/252	307/311	343/343	374/374	103/103	125/131	173/173	196/196	272/272	386/386	127/127	307/307	367/367	391/391	304/310
HSR15	HSR	153/153	125/125	224/233	255/258	91/97	245/251	94/106	146/170	311/311	204/204	350/350	103/103	106/121	133/142	205/211	233/233	249/249	307/311	343/343	359/365	109/109	125/125	173/173	191/191	272/272	368/386	127/149	307/307	367/382	391/391	310/310
HSR16	HSR	144/150	116/125	230/230	258/258	97/97	236/236	103/103	152/158	311/311	204/204	344/353	94/97	106/106	124/136	196/196	233/233	252/252	311/315	343/343	365/365	103/109	125/125	173/173	191/201	272/272	368/374	141/149	302/307	377/377	391/391	310/310
HSR17	HSR	144/144	119/131	233/233	258/258	91/97	236/236	94/106	158/158	307/307	204/204	344/350	94/94	124/124	124/133	196/196	233/233	249/249	307/307	343/343	359/365	103/109	125/125	179/179	191/196	272/272	374/386	141/141	302/307	377/377	391/391	310/316
HSR18	HSR	147/147	122/125	230/230	258/258	91/97	245/251	106/106	146/158	307/311	188/188	344/356	88/88	106/124	124/124	205/211	233/233	252/252	307/307	343/343	365/368	109/109	125/125	173/179	191/196	272/290	374/386	127/145	302/307	367/377	375/375	310/310
HSR19	HSR	156/162	122/125	230/230	258/258	91/100	236/236	103/103	158/164	303/311	200/204	344/344	103/103	106/112	124/142	196/196	233/233	246/246	307/311	343/343	365/365	109/109	125/125	179/179	191/191	272/290	377/377	127/149	302/307	377/377	387/391	313/316
HSR20	HSR	150/150	116/122	230/230	249/258	91/97	236/236	103/106	158/164	307/311	192/204	353/356	94/103	106/112	124/133	196/196	233/233	249/249	311/315	343/343	359/368	109/109	125/131	173/179	191/196	272/287	368/386	127/149	302/302	377/382	375/387	307/310
HSR21	HSR	144/144	122/125	230/230	249/258	88/97	236/245	103/112	158/158	303/303	200/204	344/344	109/109	106/106	133/142	196/205	233/233	249/249	307/315	343/343	365/365	109/109	125/125	179/179	191/191	290/290	386/386	127/141	302/307	377/377	387/391	310/316
HSR22	HSR	144/144	122/125	230/230	258/258	91/91	236/248	94/112	158/158	311/311	192/200	350/356	88/94	109/124	124/133	196/208	233/233	249/249	307/311	343/351	368/368	103/103	125/125	173/179	196/196	272/272	368/386	127/127	302/307	367/367	379/387	304/307
HCR01	HCR	144/153	116/122	224/224	255/258	91/91	236/245	103/103	152/164	307/307	200/204	344/344	88/97	106/106	133/136	196/205	233/233	249/249	307/311	343/343	359/368	109/109	125/125	173/173	176/176	275/290	368/386	127/127	302/307	387/392	387/391	301/307
HCR02	HCR	144/147	125/125	230/230	255/258	91/97	242/251	94/106	158/164	307/307	192/204	344/356	88/103	109/121	136/136	202/211	233/233	249/249	307/311	343/351	359/365	103/109	116/125	179/179	181/181	278/278	368/386	149/149	302/307	377/382	379/391	304/304
HCR03	HCR	144/153	116/125	230/230	249/258	97/103	236/236	103/112	158/164	307/311	204/204	344/344	97/103	112/124	124/133	196/196	233/233	249/249	303/307	343/343	359/368	103/103	116/125	179/179	181/181	272/272	368/386	127/127	302/322	392/392	391/391	301/301
HCR04	HCR	144/150	122/125	233/233	255/258	91/97	248/248	103/103	146/146	303/307	188/200	350/356	88/97	109/109	133/133	208/208	233/233	249/249	307/311	343/351	365/365	103/103	116/125	179/179	181/181	272/275	368/386	127/127	302/307	377/387	375/387	301/307
HCR05	HCR	150/150	122/125	233/233	255/258	91/97	248/248	103/103	146/146	303/307	188/200	350/356	88/97	109/109	133/133	208/208	233/233	249/249	307/311	343/351	365/365	103/103	125/125	179/179	181/181	272/275	368/386	127/127	302/307	377/387	375/387	301/307
HCR06	HCR	150/150	116/116	230/230	255/258	91/91	248/251	103/106	158/158	311/311	200/204	344/356	103/103	115/124	124/124	208/211	233/233	249/249	311/315	343/351	359/365	103/109	125/125	173/179	176/181	287/290	368/386	127/127	302/312	387/392	387/391	301/313
HCR07	HCR	144/144	116/116	230/230	255/258	91/91	236/242	94/103	146/164	303/311	204/212	344/344	94/103	118/124	136/142	196/202	233/233	246/246	307/311	343/343	365/368	103/109	116/125	173/173	176/176	272/290	368/386	127/127	302/307	392/392	391/399	301/301
HCR08	HCR	144/150	122/128	230/230	255/258	91/97	236/248	103/103	158/158	307/311	200/204	344/353	88/103	124/127	124/133	196/208	233/233	249/249	307/311	343/343	365/365	103/109	116/125	179/179	191/196	275/290	368/368	127/157	302/302	387/392	387/391	301/301
HCR09	HCR	135/135	119/122	224/233	249/255	97/103	242/251	94/106	164/176	307/307	200/204	344/356	94/94	112/112	133/133	202/211	233/233	249/249	303/311	343/343	365/368	109/109	125/125	179/179	181/181	272/290	386/386	127/145	302/307	387/392	387/391	301/307
HCR10	HCR	144/144	116/116	null/null	249/258	91/103	236/236	103/106	158/170	303/311	200/204	350/356	88/88	112/121	124/133	196/196	233/233	249/249	307/311	343/343	365/368	103/109	125/125	173/179	null/null	null/null	368/374	141/153	302/302	387/392	387/391	310/316
